# Supplementary material for: Distinct tumor genomic signatures underlie canine macrophage polarization
Source: PLoS One. 2026 Apr 24;21(4):e0346239. doi: 10.1371/journal.pone.0346239 (PMC13108725; doi:10.1371/journal.pone.0346239)
Supplement: S3 Table — Linear mixed‐effects model results with donor as a random intercept to account for repeated measures. (A) Cell count effects: Association between cell count (per million) and cytokine secretion. Data were analyzed using raw values or log(x + 1) transformation, selected based on residual normality diagnostics (Shapiro-Wilk test). Some cytokines showed residual non-normality despite transformation; in these cases, the better fit was chosen. Table reports the slope (cell count effect) for each cytokine. (B) Cell line tumor type effects: Association between cell line tumor type and log-transformed cytokine secretion using 4-category and 5-category classification systems. Table reports all coefficient estimates (intercept and tumor type contrasts) plus overall F-statistics with degrees of freedom for the main effect of histology. Neither cell count nor cell line tumor type significantly affected cytokine secretion after FDR correction. (XLSX) [file pone.0346239.s007.xlsx]

## Sheet: S3_Table_A
Cytokine	Estimate	SE	95% CI	t	p-value	Adj. p	Marginal R^2	Conditional R^2	Shapiro p	Transformation
ccl2	0.00300872	0.0401839	[-0.076, 0.082]	0.0748737	0.941	0.941	1.27744e-05	0.831378	0.048	log(x+1)
il.10	0.131352	0.126748	[-0.117, 0.380]	1.03632	0.304	0.654	0.00935442	0.355449	<0.001	log(x+1)
il.8	1388.8	1126.35	[-818.794, 3596.402]	1.23302	0.222	0.654	0.0163964	0.201929	0.066	raw
kc.like	9.13027	21.0164	[-32.061, 50.322]	0.434436	0.665	0.776	0.00231265	0.0932463	<0.001	raw
tgf.b	-0.0524189	0.0599097	[-0.170, 0.065]	-0.874966	0.385	0.654	0.00181798	0.824273	0.008	log(x+1)
tnf.a	0.0944571	0.129149	[-0.159, 0.348]	0.731378	0.467	0.654	0.00518079	0.283289	0.233	log(x+1)
vegf	-0.099297	0.0536991	[-0.205, 0.006]	-1.84914	0.069	0.48	0.0186368	0.596665	0.151	log(x+1)

## Sheet: S3_Table_B
Cytokine	System	Term	Estimate	SE	95% CI	t	p-value	Adj. p	Overall F	Overall F df	Overall p	Overall Adj. p	Marginal R^2	Conditional R^2
CCL2	4-category	(Intercept)	5.029	0.195	[4.647, 5.412]	25.77	0.001	0.01	0.83	(3, 69.0)	0.482	0.799	0.006	0.833
CCL2	4-category	Carcinoma	0.064	0.05	[-0.034, 0.163]	1.29	0.203	0.47	0.83	(3, 69.0)	0.482	0.799	0.006	0.833
CCL2	4-category	Hematopoietic	-0.015	0.05	[-0.113, 0.084]	-0.29	0.772	0.801	0.83	(3, 69.0)	0.482	0.799	0.006	0.833
CCL2	4-category	Melanoma	0.039	0.046	[-0.052, 0.129]	0.84	0.406	0.632	0.83	(3, 69.0)	0.482	0.799	0.006	0.833
IL-10	4-category	(Intercept)	2.277	0.217	[1.852, 2.701]	10.51	0.005	0.03	0.67	(3, 69.0)	0.57	0.799	0.018	0.357
IL-10	4-category	Carcinoma	0.159	0.16	[-0.154, 0.473]	1	0.323	0.565	0.67	(3, 69.0)	0.57	0.799	0.018	0.357
IL-10	4-category	Hematopoietic	0.141	0.16	[-0.173, 0.454]	0.88	0.381	0.628	0.67	(3, 69.0)	0.57	0.799	0.018	0.357
IL-10	4-category	Melanoma	0.168	0.147	[-0.121, 0.457]	1.14	0.259	0.506	0.67	(3, 69.0)	0.57	0.799	0.018	0.357
IL-8	4-category	(Intercept)	4.397	0.049	[4.302, 4.493]	90.38	<0.001	<0.001	1.96	(3, 69.0)	0.128	0.632	0.062	0.221
IL-8	4-category	Carcinoma	0.081	0.052	[-0.022, 0.183]	1.54	0.129	0.329	1.96	(3, 69.0)	0.128	0.632	0.062	0.221
IL-8	4-category	Hematopoietic	0.016	0.052	[-0.087, 0.119]	0.31	0.759	0.801	1.96	(3, 69.0)	0.128	0.632	0.062	0.221
IL-8	4-category	Melanoma	0.105	0.048	[0.010, 0.199]	2.16	0.034	0.119	1.96	(3, 69.0)	0.128	0.632	0.062	0.221
KC-like	4-category	(Intercept)	2.99	0.02	[2.952, 3.029]	151.45	<0.001	<0.001	0.47	(3, 69.0)	0.704	0.821	0.017	0.101
KC-like	4-category	Carcinoma	-0.001	0.027	[-0.054, 0.052]	-0.05	0.959	0.959	0.47	(3, 69.0)	0.704	0.821	0.017	0.101
KC-like	4-category	Hematopoietic	0.012	0.027	[-0.041, 0.065]	0.43	0.665	0.776	0.47	(3, 69.0)	0.704	0.821	0.017	0.101
KC-like	4-category	Melanoma	0.028	0.025	[-0.021, 0.077]	1.11	0.271	0.506	0.47	(3, 69.0)	0.704	0.821	0.017	0.101
TGF-Beta	4-category	(Intercept)	1.93	0.284	[1.374, 2.486]	6.81	0.02	0.08	1.33	(3, 69.0)	0.271	0.632	0.009	0.828
TGF-Beta	4-category	Carcinoma	0.041	0.074	[-0.105, 0.187]	0.55	0.584	0.743	1.33	(3, 69.0)	0.271	0.632	0.009	0.828
TGF-Beta	4-category	Hematopoietic	-0.128	0.074	[-0.274, 0.018]	-1.72	0.089	0.251	1.33	(3, 69.0)	0.271	0.632	0.009	0.828
TGF-Beta	4-category	Melanoma	-0.023	0.069	[-0.157, 0.112]	-0.33	0.74	0.801	1.33	(3, 69.0)	0.271	0.632	0.009	0.828
TNF-alpha	4-category	(Intercept)	1.425	0.193	[1.047, 1.802]	7.4	0.01	0.047	0.28	(3, 69.0)	0.841	0.841	0.008	0.28
TNF-alpha	4-category	Carcinoma	0.116	0.164	[-0.205, 0.437]	0.71	0.481	0.674	0.28	(3, 69.0)	0.841	0.841	0.008	0.28
TNF-alpha	4-category	Hematopoietic	0.117	0.164	[-0.203, 0.438]	0.72	0.476	0.674	0.28	(3, 69.0)	0.841	0.841	0.008	0.28
TNF-alpha	4-category	Melanoma	0.069	0.151	[-0.227, 0.365]	0.46	0.65	0.776	0.28	(3, 69.0)	0.841	0.841	0.008	0.28
VEGF	4-category	(Intercept)	3.373	0.143	[3.092, 3.654]	23.5	0.001	0.01	1.35	(3, 69.0)	0.265	0.632	0.022	0.594
VEGF	4-category	Carcinoma	-0.084	0.068	[-0.217, 0.049]	-1.24	0.218	0.47	1.35	(3, 69.0)	0.265	0.632	0.022	0.594
VEGF	4-category	Hematopoietic	-0.125	0.068	[-0.258, 0.008]	-1.84	0.07	0.216	1.35	(3, 69.0)	0.265	0.632	0.022	0.594
VEGF	4-category	Melanoma	-0.04	0.063	[-0.162, 0.083]	-0.63	0.529	0.706	1.35	(3, 69.0)	0.265	0.632	0.022	0.594
CCL2	5-category	(Intercept)	5.017	0.196	[4.633, 5.400]	25.66	0.001	0.012	0.94	(4, 68.0)	0.447	0.764	0.008	0.834
CCL2	5-category	Carcinoma	0.077	0.051	[-0.024, 0.178]	1.5	0.138	0.402	0.94	(4, 68.0)	0.447	0.764	0.008	0.834
CCL2	5-category	Hematopoietic	-0.002	0.051	[-0.103, 0.099]	-0.04	0.969	0.969	0.94	(4, 68.0)	0.447	0.764	0.008	0.834
CCL2	5-category	Melanoma	0.051	0.047	[-0.042, 0.144]	1.08	0.285	0.571	0.94	(4, 68.0)	0.447	0.764	0.008	0.834
CCL2	5-category	Sarcoma	0.075	0.067	[-0.056, 0.207]	1.12	0.266	0.571	0.94	(4, 68.0)	0.447	0.764	0.008	0.834
IL-10	5-category	(Intercept)	2.265	0.22	[1.834, 2.695]	10.31	0.004	0.031	0.53	(4, 68.0)	0.716	0.764	0.018	0.355
IL-10	5-category	Carcinoma	0.171	0.165	[-0.152, 0.495]	1.04	0.303	0.571	0.53	(4, 68.0)	0.716	0.764	0.018	0.355
IL-10	5-category	Hematopoietic	0.153	0.165	[-0.170, 0.476]	0.93	0.357	0.571	0.53	(4, 68.0)	0.716	0.764	0.018	0.355
IL-10	5-category	Melanoma	0.18	0.153	[-0.119, 0.479]	1.18	0.243	0.571	0.53	(4, 68.0)	0.716	0.764	0.018	0.355
IL-10	5-category	Sarcoma	0.072	0.216	[-0.351, 0.495]	0.33	0.74	0.846	0.53	(4, 68.0)	0.716	0.764	0.018	0.355
IL-8	5-category	(Intercept)	4.396	0.05	[4.298, 4.494]	87.72	<0.001	<0.001	1.45	(4, 68.0)	0.226	0.764	0.061	0.218
IL-8	5-category	Carcinoma	0.082	0.054	[-0.024, 0.188]	1.51	0.136	0.402	1.45	(4, 68.0)	0.226	0.764	0.061	0.218
IL-8	5-category	Hematopoietic	0.017	0.054	[-0.089, 0.123]	0.32	0.749	0.846	1.45	(4, 68.0)	0.226	0.764	0.061	0.218
IL-8	5-category	Melanoma	0.106	0.05	[0.008, 0.204]	2.11	0.038	0.168	1.45	(4, 68.0)	0.226	0.764	0.061	0.218
IL-8	5-category	Sarcoma	0.007	0.071	[-0.132, 0.146]	0.1	0.92	0.947	1.45	(4, 68.0)	0.226	0.764	0.061	0.218
KC-like	5-category	(Intercept)	2.997	0.021	[2.956, 3.037]	145.15	<0.001	<0.001	0.64	(4, 68.0)	0.636	0.764	0.031	0.114
KC-like	5-category	Carcinoma	-0.008	0.028	[-0.062, 0.046]	-0.28	0.777	0.85	0.64	(4, 68.0)	0.636	0.764	0.031	0.114
KC-like	5-category	Hematopoietic	0.005	0.028	[-0.049, 0.060]	0.19	0.849	0.901	0.64	(4, 68.0)	0.636	0.764	0.031	0.114
KC-like	5-category	Melanoma	0.021	0.026	[-0.029, 0.072]	0.83	0.411	0.58	0.64	(4, 68.0)	0.636	0.764	0.031	0.114
KC-like	5-category	Sarcoma	-0.039	0.036	[-0.110, 0.032]	-1.07	0.288	0.571	0.64	(4, 68.0)	0.636	0.764	0.031	0.114
TGF-Beta	5-category	(Intercept)	1.945	0.284	[1.388, 2.502]	6.85	0.019	0.097	1.2	(4, 68.0)	0.321	0.764	0.011	0.828
TGF-Beta	5-category	Carcinoma	0.026	0.076	[-0.124, 0.176]	0.34	0.734	0.846	1.2	(4, 68.0)	0.321	0.764	0.011	0.828
TGF-Beta	5-category	Hematopoietic	-0.143	0.076	[-0.293, 0.007]	-1.87	0.065	0.254	1.2	(4, 68.0)	0.321	0.764	0.011	0.828
TGF-Beta	5-category	Melanoma	-0.038	0.071	[-0.176, 0.101]	-0.53	0.596	0.772	1.2	(4, 68.0)	0.321	0.764	0.011	0.828
TGF-Beta	5-category	Sarcoma	-0.089	0.1	[-0.285, 0.107]	-0.89	0.375	0.571	1.2	(4, 68.0)	0.321	0.764	0.011	0.828
TNF-alpha	5-category	(Intercept)	1.388	0.196	[1.004, 1.772]	7.08	0.009	0.052	0.46	(4, 68.0)	0.764	0.764	0.018	0.287
TNF-alpha	5-category	Carcinoma	0.153	0.168	[-0.176, 0.481]	0.91	0.366	0.571	0.46	(4, 68.0)	0.764	0.764	0.018	0.287
TNF-alpha	5-category	Hematopoietic	0.154	0.168	[-0.175, 0.483]	0.92	0.361	0.571	0.46	(4, 68.0)	0.764	0.764	0.018	0.287
TNF-alpha	5-category	Melanoma	0.105	0.155	[-0.199, 0.410]	0.68	0.5	0.672	0.46	(4, 68.0)	0.764	0.764	0.018	0.287
TNF-alpha	5-category	Sarcoma	0.22	0.22	[-0.210, 0.651]	1	0.319	0.571	0.46	(4, 68.0)	0.764	0.764	0.018	0.287
VEGF	5-category	(Intercept)	3.36	0.144	[3.077, 3.643]	23.29	0.001	0.012	1.18	(4, 68.0)	0.329	0.764	0.026	0.594
VEGF	5-category	Carcinoma	-0.072	0.07	[-0.209, 0.065]	-1.03	0.306	0.571	1.18	(4, 68.0)	0.329	0.764	0.026	0.594
VEGF	5-category	Hematopoietic	-0.113	0.07	[-0.249, 0.024]	-1.62	0.111	0.388	1.18	(4, 68.0)	0.329	0.764	0.026	0.594
VEGF	5-category	Melanoma	-0.027	0.065	[-0.154, 0.099]	-0.42	0.676	0.845	1.18	(4, 68.0)	0.329	0.764	0.026	0.594
VEGF	5-category	Sarcoma	0.075	0.091	[-0.104, 0.254]	0.82	0.414	0.58	1.18	(4, 68.0)	0.329	0.764	0.026	0.594
