# Supplementary material for: Distinct tumor genomic signatures underlie canine macrophage polarization
Source: PLoS One. 2026 Apr 24;21(4):e0346239. doi: 10.1371/journal.pone.0346239 (PMC13108725; doi:10.1371/journal.pone.0346239)
Supplement: S4 Table — All possible pairwise correlations (n = 21) are shown with raw and FDR-adjusted p-values (Benjamini-Hochberg method). (CSV) [file pone.0346239.s008.csv]

Cytokine_1	Cytokine_2	rho	p-value	Adj. p-value
CCL2	TGF-beta	0.105	0.619	0.81
CCL2	TNF-alpha	-0.165	0.432	0.648
IL-10	CCL2	-0.193	0.355	0.621
IL-10	TGF-beta	-0.085	0.688	0.81
IL-10	TNF-alpha	0.965	<0.001	<0.001
IL-8	CCL2	-0.128	0.541	0.757
IL-8	IL-10	0.412	0.041	0.213
IL-8	KC-like	0.656	<0.001	0.004
IL-8	TGF-beta	-0.065	0.756	0.81
IL-8	TNF-alpha	0.363	0.074	0.223
KC-like	CCL2	-0.325	0.112	0.262
KC-like	IL-10	0.374	0.066	0.223
KC-like	TGF-beta	-0.17	0.417	0.648
KC-like	TNF-alpha	0.381	0.06	0.223
TNF-alpha	TGF-beta	0.051	0.81	0.81
VEGF	CCL2	0.232	0.265	0.557
VEGF	IL-10	-0.055	0.795	0.81
VEGF	IL-8	-0.209	0.315	0.602
VEGF	KC-like	-0.35	0.086	0.227
VEGF	TGF-beta	0.457	0.022	0.152
VEGF	TNF-alpha	0.075	0.723	0.81
