# Supplementary material for: Distinct tumor genomic signatures underlie canine macrophage polarization
Source: PLoS One. 2026 Apr 24;21(4):e0346239. doi: 10.1371/journal.pone.0346239 (PMC13108725; doi:10.1371/journal.pone.0346239)
Supplement: S5 Table — (CSV) [file pone.0346239.s009.csv]

Gene	Term	Estimate	SE	95% CI	t	p-value	R�	Adj. R�
MVB12A	Intercept	-1.8918	0.6437	[-3.2499, -0.5338]	-2.94	0.009	0.544	0.517
MVB12A	Slope (TPM)	0.0708	0.0157	[0.0376, 0.1040]	4.5	<0.001
TRAPPC5	Intercept	-1.7929	0.7817	[-3.4423, -0.1436]	-2.29	0.035	0.425	0.391
TRAPPC5	Slope (TPM)	0.0083	0.0023	[0.0034, 0.0132]	3.55	0.002
