# Supplementary material for: Distinct tumor genomic signatures underlie canine macrophage polarization
Source: PLoS One. 2026 Apr 24;21(4):e0346239. doi: 10.1371/journal.pone.0346239 (PMC13108725; doi:10.1371/journal.pone.0346239)
Supplement: S7 Table — All pairwise comparisons from linear mixed-effects models (donor as random intercept) assessing VEGF secretion by macrophages treated with whole TCM, exosome-depleted TCM, or exosome-only fractions. Negative estimate values indicate the first condition induced lower VEGF than the second. Estimate = difference in VEGF (pg/mL); SE = standard error; 95% CI = 95% confidence interval; df = degrees of freedom; t = t-statistic; p-value = Tukey-adjusted; Sig = significance level. (CSV) [file pone.0346239.s011.csv]

Cell Line	Comparison	Estimate	SE	95% CI	df	t	p-value	Sig
Jones	Whole TCM - Exosome Depleted	-160.1	251.3	[-1056, 736]	4	-0.637	0.809	ns
Jones	Whole TCM - Exosome Only	-918.4	251.3	[-1814, -23]	4	-3.655	0.046	*
Jones	Exosome Depleted - Exosome Only	-758.3	251.3	[-1654, 137]	4	-3.018	0.082	ns
MacKinley	Whole TCM - Exosome Depleted	-186.3	195.9	[-884, 512]	4	-0.951	0.641	ns
MacKinley	Whole TCM - Exosome Only	-882.3	195.9	[-1580, -184]	4	-4.505	0.023	*
MacKinley	Exosome Depleted - Exosome Only	-696	195.9	[-1394, 2]	4	-3.553	0.05	ns
Nike	Whole TCM - Exosome Depleted	-75.9	164.3	[-661, 510]	4	-0.462	0.892	ns
Nike	Whole TCM - Exosome Only	-623.7	164.3	[-1209, -38]	4	-3.796	0.041	*
Nike	Exosome Depleted - Exosome Only	-547.8	164.3	[-1133, 38]	4	-3.334	0.061	ns
OS2.4	Whole TCM - Exosome Depleted	51.6	424.8	[-1331, 1434]	5	0.121	0.992	ns
OS2.4	Whole TCM - Exosome Only	-948.9	424.8	[-2331, 433]	5	-2.234	0.158	ns
OS2.4	Exosome Depleted - Exosome Only	-1000.5	424.8	[-2383, 382]	5	-2.355	0.137	ns
OSA8	Whole TCM - Exosome Depleted	143.5	135.6	[-340, 627]	4	1.058	0.585	ns
OSA8	Whole TCM - Exosome Only	-1209.5	135.6	[-1693, -726]	4	-8.917	0.002	**
OSA8	Exosome Depleted - Exosome Only	-1353.1	135.6	[-1837, -870]	4	-9.975	0.001	**
Parks	Whole TCM - Exosome Depleted	-94.4	307.5	[-1190, 1001]	4	-0.307	0.95	ns
Parks	Whole TCM - Exosome Only	-1280.7	307.5	[-2377, -185]	4	-4.165	0.03	*
Parks	Exosome Depleted - Exosome Only	-1186.4	307.5	[-2282, -91]	4	-3.859	0.039	*
STSA-1	Whole TCM - Exosome Depleted	-6.2	265	[-950, 938]	4	-0.023	1	ns
STSA-1	Whole TCM - Exosome Only	-1202.8	265	[-2147, -258]	4	-4.54	0.023	*
STSA-1	Exosome Depleted - Exosome Only	-1196.6	265	[-2141, -252]	4	-4.516	0.023	*
